# Supplementary material for: Using language models and ontology topology to perform semantic mapping of traits between biomedical datasets
Source: Bioinformatics. 2023 Apr 3;39(4):btad169. doi: 10.1093/bioinformatics/btad169 (PMC10097433; doi:10.1093/bioinformatics/btad169)
Supplement: btad169_Supplementary_Data [file btad169_supplementary_data.zip]

Archive with 2 entries (2 files):
- supplementary-files.tar.gz
- supplementary-materials.docx
